# Supplementary material for: “My Cross-Border PhD Journey”: A Qualitative Study on the Educational and Life Challenges of Mainland Chinese PhD Students in Hong Kong
Source: Int J Environ Res Public Health. 2023 Jun 7;20(12):6078. doi: 10.3390/ijerph20126078 (PMC10297838; doi:10.3390/ijerph20126078)
Supplement: Supplementary file 1 [file ijerph-20-06078-s001.zip]

Archive with 1 entries (1 files):
- ijerph-2233316-supplementary.pdf
